# Supplementary material for: Insight into the Molecular Mechanism for the Discrepant Inhibition of Microcystins (MCLR, LA, LF, LW, LY) on Protein Phosphatase 2A
Source: Toxins (Basel). 2022 Jun 3;14(6):390. doi: 10.3390/toxins14060390 (PMC9227578; doi:10.3390/toxins14060390)
Supplement: Supplementary file 1 [file toxins-14-00390-s001.zip]

Archive with 1 entries (1 files):
- toxins-1744245-supplementary.pdf
